# Supplementary material for: Circulating Tumor Cell Clusters Are Frequently Detected in Women with Early-Stage Breast Cancer
Source: Cancers (Basel). 2021 May 13;13(10):2356. doi: 10.3390/cancers13102356 (PMC8153325; doi:10.3390/cancers13102356)
Supplement: Supplementary file 1 [file cancers-13-02356-s001.zip]

Archive with 1 entries (1 files):
- cancers-1111031-supplementary.pdf
